# Supplementary material for: Effect of erythropoietin on primed leucocyte expression profile
Source: Open Biol. 2014 Jun 11;4(6):140026. doi: 10.1098/rsob.140026 (PMC4077059; doi:10.1098/rsob.140026)
Supplement: Supplementary file 1 [file rsob140026supp1.xls]

## Sheet: Foglio1
	Positive genes (124)
		Gene ID	Gene Name	Score(d)	Numerator(r)	Denominator(s+s0)	contrast-1	contrast-2	contrast-3	q-value(%)
		NA	NA	6.40623	2.56155	0.399853	10.5673	10.4423	-21.0096	0
		NM_007024,4	TMEM115	6.31866	2.47767	0.39212	11.0844	10.9488	-22.0332	0
		NM_080655,1	MSANTD3	6.13385	3.9305	0.640789	-4.69446	-4.73102	9.42548	0
		NM_153259,2	MCOLN2	5.77982	3.00354	0.51966	-5.56157	-5.61831	11.1799	0
		NM_004951,3	GPR183	5.52065	2.06028	0.373196	11.6244	11.4536	-23.078	0
		NM_001228,2	CASP8	5.39886	2.17735	0.403298	8.69097	8.57013	-17.2611	0
		NM_013328,2	PYCR2	5.14742	2.35755	0.458007	6.14247	6.06355	-12.206	0
		NM_002005,2	FES	5.14252	2.39636	0.465989	5.94217	5.86705	-11.8092	0
		NM_004910,1	PITPNM1	4.99837	1.91423	0.38297	9.52862	9.37806	-18.9067	0
		NM_138473,2	SP1	4.96092	2.04265	0.411748	7.53853	7.42685	-14.9654	0
		NM_000584,2	IL8	4.93616	3.90062	0.790213	6.30782	-1.79204	-4.51578	0
		NM_000157,2	GBA	4.93401	1.86411	0.377808	9.89934	9.73875	-19.6381	0
		NM_016497,2	MRPL51	4.90972	2.04755	0.417041	7.21387	7.10725	-14.3211	0
		NA	NA	4.87372	1.86542	0.382752	9.3122	9.16124	-18.4734	0
		NA	NA	4.57527	1.88176	0.41129	6.97783	6.86569	-13.8435	0
		NM_006384,2	CIB1	4.54386	2.01645	0.443774	5.78119	5.69444	-11.4756	0
		XM_496391,1	UNMAPPED	4.54079	2.12196	0.467311	5.22435	5.14982	-10.3742	0
		AK023999	AKNRD33B	4.53144	3.86384	0.852674	-2.84443	-2.86696	5.71139	0
		NM_016166,1	PIAS1	4.43919	1.81117	0.407995	6.9237	6.80813	-13.7318	0
		NM_014812,1	CEP170	4.38738	2.47629	0.564412	3.8513	3.80417	-7.65547	0
		AK127569	TPT1-AS1	4.34986	2.03988	0.468954	4.97477	4.90097	-9.87574	0
		NM_004592,2	SFSWAP	4.34532	1.86327	0.428799	5.96826	5.8714	-11.8397	0
		NM_005776,1	CNIH	4.32206	1.79994	0.416454	6.38001	6.27285	-12.6529	0
		NM_015172,2	PRRC2C	4.31313	1.83686	0.425878	6.02126	5.92215	-11.9434	0
		NM_022818,2	MAP1L	4.27794	2.28302	0.533672	4.0205	3.96716	-7.98766	0
		NM_014214,1	IMPA2	4.26792	1.80897	0.423854	6.02774	5.92701	-11.9548	0
		NM_003288,2	TPD52L2	4.2487	1.87082	0.440328	5.49887	5.40999	-10.9089	0
		NM_012201,4	GLG1	4.23218	1.82224	0.430567	5.75865	5.6631	-11.4217	0
		NM_001336,2	CTSZ	4.20922	1.92354	0.456984	5.0517	4.97227	-10.024	0
		NM_001001548,1	CD36	4.13473	2.52535	0.610767	2.16172	4.35767	-6.51939	0
		NM_002640,3	SERPINB8	4.11609	1.98292	0.481748	4.4958	4.42721	-8.92301	0
		NM_005651,1	TDO2	4.08991	2.78776	0.681618	2.18201	3.72085	-5.90286	0
		NM_002975,2	CLEC11A	4.08767	2.46388	0.602759	3.34625	3.3051	-6.65135	0
		NM_001916,2	CYC1	4.05695	2.0957	0.51657	3.98482	3.92727	-7.91209	0
		NM_145012,3	CCNY	4.04452	1.90802	0.471755	4.57951	4.50692	-9.08643	0
		NM_173572,1	TTC40	4.02233	2.05199	0.51015	4.02169	3.96238	-7.98408	0
		NM_032024,2	C10orf11	4.01287	1.81609	0.452567	4.91013	4.82839	-9.73852	0
		NM_003845,1	DYRK4	3.98419	2.84414	0.713856	0.140766	4.7911	-4.93187	0
		NM_004665,2	VNN2	3.97669	2.31276	0.581579	1.81293	4.69167	-6.5046	0
		NM_018460,2	ARHGAP15	3.92374	1.91597	0.488303	4.19369	4.12749	-8.32118	0
		NA	NA	3.88103	1.84442	0.47524	4.33986	4.26872	-8.60858	0
		NM_013943,1	CLIC4	3.8422	3.42484	0.891375	3.28064	-4.59244	1.3118	0
		NM_001511,1	CXCL1	3.72765	2.09842	0.562934	-3.23819	-3.28558	6.52378	0
		NM_006043,1	HS3ST2	3.68923	3.23064	0.875694	1.73456	2.80775	-4.54232	0
		NM_199282,1	ARHGAP27	3.64714	1.9972	0.547606	1.55358	4.77301	-6.32659	0
		NM_015515,3	KRT23	3.6217	2.80365	0.774126	-2.4025	-2.42877	4.83127	0
		NM_016475,2	JKAMP	3.56716	2.26021	0.633617	2.787	2.74966	-5.53667	0
		NM_004172,3	SLC1A3	3.43926	2.21299	0.643448	-2.6147	-2.65097	5.26567	0
		NA	NA	3.42379	2.94995	0.861604	3.74214	-0.0523325	-3.6898	0
		NM_002438,1	MCR1	3.35555	2.65084	0.789989	1.23174	3.06032	-4.29206	0
		NM_002432,1	MNDA	3.35118	3.00582	0.896946	1.50602	2.56199	-4.068	0
		NM_000220,2	KCNJ1	3.32679	1.9758	0.593904	1.64098	3.72086	-5.36183	0
		NM_000784,2	CYP27A1	3.32221	2.16692	0.652254	2.53121	2.49585	-5.02706	0
		NM_001557,2	CXCR2	3.29276	4.74164	1.44002	0.79669	2.46143	-3.25812	0
		NM_006290,2	TNFAIP3	3.25243	2.3282	0.715835	4.27267	-3.55226	-0.720409	0
		NM_001345,4	DGKA	3.24304	2.33343	0.719518	2.28722	2.25753	-4.54475	0
		NM_000421,2	KRT10	3.20674	2.0468	0.638278	-1.85247	4.89666	-3.04419	0
		NM_000575,3	IL1A	3.20513	3.63514	1.13416	-1.77226	-1.78718	3.55944	0
		NM_016464,2	TMEM138	3.19086	3.55977	1.11561	-0.513834	-2.79819	3.31202	0
		NM_005300,2	GPR34	3.1475	3.43752	1.09214	1.14618	2.33168	-3.47786	0
		NA		3.14747	1.35495	0.430487	-6.73517	7.85552	-1.12035	0
		NM_144673,2	CMTM2	3.10691	2.95387	0.950741	0.327439	3.03496	-3.3624	0
		NM_017654,2	SAMD9	3.06221	1.68238	0.549401	-1.90902	5.43496	-3.52594	0
		NM_005771,3	DHR69	3.05562	3.80554	1.24542	0.742333	2.40248	-3.14481	0
		NM_024592,1	SRD5A2	3.04252	2.69585	0.886057	1.33378	2.37559	-3.70936	0
		NM_001769,2	CD9	3.04007	1.91341	0.629395	1.60436	3.0672	-4.67156	0
		NM_002166,4	ID2	3.03795	1.63955	0.539688	1.93117	3.57947	-5.51064	0
		NM_138425,2	C12orf57	3.00731	1.90349	0.632954	1.55312	3.03955	-4.59266	0
		NM_004753,3	DHRS3	3.00508	1.45092	0.482821	1.81206	4.49161	-6.30367	0
		NM_032514,2	MAP1LC3A	3.00039	5.92489	1.97471	-1.44087	-1.44831	2.88918	0
		NM_018965,1	TREM2	2.94281	4.33573	1.47333	1.26437	1.741	-3.00536	0
		NM_006795,2	EHD1	2.90822	3.53193	1.21447	2.91808	-2.49693	-0.421151	0
		NM_001964,2	ERG1	2.89144	2.97871	1.03018	1.1267	2.15246	-3.27916	0
		NM_004357,3	CD151	2.87874	1.72685	0.599864	1.62919	3.00964	-4.63883	0
		XM_496399,1	UNMAPPED	2.87228	1.94745	0.678015	2.9026	1.18934	-4.09194	0
		NM_002994,3	CXCL5	2.85617	1.71976	0.60212	-2.30556	-2.3468	4.65236	0
		NM_003246,2	THBS1	2.84839	2.37896	0.835195	2.90759	0.43032	-3.33791	0
		NM_015959,1	TMX2	2.84839	1.20796	0.424086	-5.95617	7.5618	-1.60563	0
		NM_006669,2	LILRB1	2.84788	1.4401	0.505673	-2.83238	-2.89299	5.72537	0
		XM_027105,5	GRAMD4	2.83378	1.56373	0.551817	1.64221	3.33877	-4.98099	0
		XM_031342,1	ZSWIM4	2.79288	4.56329	1.6339	-1.39227	-1.4016	2.79388	0
		NM_013349,3	NENF	2.77058	2.60547	0.940406	0.056721	2.84942	-2.90615	0
		NM_172089,2	TNFS12-13	2.76023	2.00252	0.72549	1.03419	2.6905	-3.72469	0
		NM_001634,3	AMD1	2.74384	1.67131	0.609115	1.32869	2.98549	-4.31418	0
		NM_000973,2	RPL8	2.74116	2.64227	0.963925	1.95985	1.26637	-3.22621	0
		NM_005195,2	CEBPD	2.74095	4.37748	1.59707	-1.86654	2.6896	-0.823059	0
		AK125490	TNFRSF9	2.69782	3.15404	1.16911	-1.47491	-1.48923	2.96414	0
		NM_153811,1	SLC38A6	2.69069	2.00826	0.746375	1.27763	2.34619	-3.62382	0
		XM_370697,3	UNMAPPED	2.69044	3.31239	1.23117	2.73454	-0.517101	-2.21744	0
		NM_024837,2	ATP8B4	2.67646	2.00546	0.749296	1.2489	2.34294	-3.59184	0
		NM_145693,1	LPIN1	2.67505	1.36586	0.510592	-1.6357	5.18673	-3.55103	0
		NA	NA	2.66276	1.69207	0.635456	1.17838	2.83178	-4.01017	0
		NM_015920,2	RPS27L	2.65356	1.72023	0.648273	1.51807	2.48	-3.99807	0
		NM_032437,1	EFCAB7	2.63653	1.35435	0.513686	-1.58946	5.06647	-3.47701	0
		NM_002961,2	S100A4	2.62933	3.27071	1.24393	-0.820677	2.75592	-1.93525	0
		NA	NA	2.6123	1.97726	0.756906	0.396259	-3.24089	2.84463	0
		NM_005623,2	CCL8	2.59873	3.46299	1.33257	-0.204104	-2.26351	2.46762	0
		NM_020207,1	ELCC6R2	2.58732	1.34628	0.520338	-3.17038	4.92878	-1.75839	0
		NM_023009,4	MARKSL1	2.57838	2.52851	0.98066	-1.50808	-1.52637	3.03445	0
		NM_002406,2	MGAT1	2.57234	3.08915	1.20091	1.40723	1.39341	-2.80063	0
		NM_022763,2	FNDC3B	2.57108	1.95959	0.762165	-1.71863	-1.74558	3.46421	0
		NM_001114,2	ADCY7	2.55244	1.38502	0.542626	2.04788	2.60771	-4.65559	0
		NM_005767,3	LPAR6	2.5524	2.62697	1.02921	0.392392	2.32943	-2.72182	0
		NM_001995,2	ACSL1	2.53379	2.05536	0.811179	0.353377	-3.00503	2.65165	0
		NM_004337,1	OSGIN2	2.52804	1.16001	0.458858	-4.54604	5.62915	-1.0831	0
		NM_003577,1	UTF1	2.52113	3.17268	1.25844	2.69343	-1.14303	-1.55041	0
		NM_000101,1	CYBA	2.52046	3.33699	1.32396	2.01149	0.50383	-2.51532	0
		NM_014033,2	METTL74	2.51975	1.33681	0.530532	-1.44133	4.6321	-3.19077	0
		NM_030923,2	TMEM163	2.49908	1.1791	0.471812	-2.7703	-2.84286	5.61316	0
		NM_012305,1	AP2A2	2.49389	2.2693	0.909944	0.969798	2.00962	-2.97942	0
		NM_005615,2	RNASE6	2.49292	1.9121	0.767009	1.03239	2.23941	-3.2718	0
		NM_212474,1	FN1	2.48341	2.91043	1.17195	1.67764	1.02227	-2.69991	0
		NM_000713,1	BLVRB	2.48089	2.86354	1.15424	-0.0983359	2.41881	-2.32047	0
		NM_001037,3	SCN1B	2.48063	6.99181	2.81856	-1.13101	-1.13595	2.26696	0
		NM_019027,1	RBM47	2.47724	1.98377	0.800799	-3.00859	0.471614	2.53698	0
		NA	NA	2.47576	2.23703	0.903575	-0.555739	2.85539	-2.29965	0
		NM_000442,2	PECAM1	2.46509	2.50987	1.01817	0.569954	2.13752	-2.70747	0
		NM_020461,2	TUBGCC6	2.46353	1.80864	0.734168	1.03234	2.29268	-3.32503	0
		NA	NA	2.45443	2.29612	0.935503	2.93008	-1.15779	-1.77229	0
		NM_016199,1	LSM7	2.44771	2.15797	0.88163	1.84732	1.15736	-3.00467	0
		NM_003937,1	KYNU	2.433	1.52376	0.626288	-1.88917	-1.92735	3.81652	0
		NM_000572,2	CSIF	2.42433	1.72758	0.712601	2.19011	1.18117	-3.37128	0
		NM_016404,1	TRMT112	2.42011	1.70813	0.705807	1.43185	1.99229	-3.42413	0
		NM_000161,1	GCH1	2.39273	1.35728	0.567252	-2.05235	-2.09898	4.15133	0
